# Supplementary material for: Kami-shoyo-san improves ASD-like behaviors caused by decreasing allopregnanolone biosynthesis in an SKF mouse model of autism
Source: PLoS One. 2019 Jan 31;14(1):e0211266. doi: 10.1371/journal.pone.0211266 (PMC6354989; doi:10.1371/journal.pone.0211266)
Supplement: S1 File — (XLSX) [file pone.0211266.s001.xlsx]

## Sheet: Fig 2Ai
Veh + Water				SKF + Water				SKF + Low-KSS				SKF + High-KSS
	empty (s)	stranger (s)	DI		empty (s)	stranger (s)	DI		empty (s)	stranger (s)	DI		empty (s)	stranger (s)	DI
V1	16.993	110.472	0.73337	S1	44.749	81.523	0.291228	1KSS1	31.824	123.932	0.591361	3KSS1	22.145	107.095	0.657304
V2	19.544	96.767	0.663935	S2	52.485	72.29	0.158726	1KSS2	30.948	146.898	0.651969	3KSS2	18.389	115.797	0.725918
V3	45.929	126.314	0.466695	S3	45.447	68.727	0.203899	1KSS3	32.917	77.419	0.403332	3KSS3	32.571	144.387	0.631879
V4	21.305	286.6	0.861613	S4	35.113	73.633	0.35422	1KSS4	46.864	70.664	0.202505	3KSS4	29.391	114.447	0.591332
V5	22.012	102.49	0.646399	S5	53.885	168.878	0.516212	1KSS5	17.481	196.994	0.836988	3KSS5	28.528	126.05	0.630892
V6	43.819	175.131	0.599735	S6	57.775	88.987	0.212671	1KSS6	22.337	73.444	0.533582	3KSS6	36.223	151.7	0.614491
V7	34.074	152.435	0.634613	S7	84.899	34.224	-0.425401	1KSS7	52.844	125.257	0.406584	3KSS7	21.575	162.355	0.7654
V8	40.375	170.423	0.616932	S8	24.691	48.587	0.326101	1KSS8	22.883	169.487	0.762094	3KSS8	12.883	76.303	0.711098
Average	30.5064	152.579	0.652912	Average	49.8805	79.6061	0.204707	Average	32.2622	123.012	0.548552	Average	25.2131	124.767	0.666039
SD	11.8611	61.9624	0.112965	SD	17.7684	40.1611	0.277958	SD	12.2132	47.0345	0.207894	SD	7.79238	27.7047	0.061185
SEM	4.19354	21.907	0.0399391	SEM	6.28208	14.1991	0.0982731	SEM	4.31801	16.6292	0.0735017	SEM	2.75502	9.79509	0.0216322

## Sheet: Fig 2Aii
Veh + Water (m)		SKF + Water (m)		SKF + Low-KSS (m)		SKF + High-KSS (m)
V1	20.4205	S1	21.1148	1KSS1	26.2333	3KSS1	22.858
V2	21.6359	S2	33.8645	1KSS2	26.4937	3KSS2	27.3355
V3	26.0127	S3	28.8111	1KSS3	26.843	3KSS3	27.7291
V4	23.7707	S4	22.9922	1KSS4	27.6774	3KSS4	26.6877
V5	23.7797	S5	20.7334	1KSS5	31.9392	3KSS5	22.0406
V6	23.8509	S6	22.6312	1KSS6	23.1032	3KSS6	21.1312
V7	23.2699	S7	23.6378	1KSS7	25.1261	3KSS7	28.1468
V8	24.6396	S8	12.8599	1KSS8	25.6529	3KSS8	27.7018
Average	23.4225	Average	23.3306	Average	26.6336	Average	25.4538
SD	1.72587	SD	6.12941	SD	2.53998	SD	2.91839
SEM	0.610189	SEM	2.16708	SEM	0.89802	SEM	1.03181

## Sheet: Fig 2B
Veh + Water (Sec)		SKF + Water (Sec)		SKF + Low-KSS (Sec)		SKF + High-KSS (Sec)
V1	185.546	S1	26.987	1KSS1	74.423	3KSS1	178.641
V2	74.438	S2	32.453	1KSS2	63.377	3KSS2	71.69
V3	51.674	S3	20.904	1KSS3	65.249	3KSS3	130.032
V4	10.36	S4	38.685	1KSS4	35.297	3KSS4	87.97
V5	81.062	S5	41.196	1KSS5	31.566	3KSS5	129.292
V6	92.464	S6	18.657	1KSS6	50.691	3KSS6	30.236
V7	89.675	S7	35.587	1KSS7	90.744	3KSS7	30.875
V8	80.877	S8	37.939	1KSS8	65.102	3KSS8	139.386
Average	83.262	Average	31.551	Average	59.5561	Average	99.7652
SD	49.2642	SD	8.47073	SD	19.7195	SD	53.5679
SEM	17.4175	SEM	2.99486	SEM	6.9719	SEM	18.9391

## Sheet: Fig 3A
Veh + Water (Sec)		SKF + Water (Sec)		SKF + Low-KSS (Sec)		SKF + High-KSS (Sec)
V1	48.001	S1	203.158	1KSS1	100.203	3KSS1	58.703
V2	31.454	S2	61.487	1KSS2	11.623	3KSS2	91.749
V3	5.585	S3	50.565	1KSS3	11.751	3KSS3	11.441
V4	3.092	S4	191.767	1KSS4	117.781	3KSS4	8.631
V5	120.938	S5	32.776	1KSS5	95.255	3KSS5	13.065
V6	10.687	S6	107.55	1KSS6	302.206	3KSS6	9.871
V7	21.932	S7	214.829	1KSS7	17.308	3KSS7	11.661
V8	17.876	S8	116.673	1KSS8	13.747	3KSS8	22.798
Average	32.4456	Average	122.351	Average	83.7342	Average	28.4899
SD	38.6435	SD	72.7355	SD	99.2726	SD	30.472
SEM	13.6625	SEM	25.7159	SEM	35.0982	SEM	10.7735

## Sheet: Fig 3B
Veh + Water (%)		SKF + Water (%)		SKF + Low-KSS (%)		SKF + High-KSS (%)
V1	22.1	S1	8.93	1KSS1	12.07	3KSS1	11.32
V2	10.62	S2	9.3	1KSS2	20.53	3KSS2	8.58
V3	10.8	S3	10	1KSS3	14.53	3KSS3	10.33
V4	9.6	S4	9.67	1KSS4	9.13	3KSS4	10
V5	1.83	S5	8.22	1KSS5	8.23	3KSS5	24.93
V6	9.27	S6	6.5	1KSS6	0.83	3KSS6	9.6
V7	7.37	S7	7.97	1KSS7	9.07	3KSS7	9.27
V8	10.1	S8	15.7	1KSS8	10.17	3KSS8	9.63
Average	10.2112	Average	9.53625	Average	10.57	Average	11.7075
SD	5.62451	SD	2.72692	SD	5.63104	SD	5.40209
SEM	1.98857	SEM	0.964111	SEM	1.99087	SEM	1.90993

## Sheet: Fig 4
Veh + Water (%)		SKF + Water (%)		SKF + Low-KSS (%)		SKF + High-KSS (%)
V1	1.00395	S1	0.77506	1KSS1	0.828667	3KSS1	0.671365
V2	1.03057	S2	0.671365	1KSS2	0.736275	3KSS2	0.881614
V3	1.16839	S3	0.8134	1KSS3	0.806824	3KSS3	0.787519
V4	0.797094	S4	0.759696	1KSS4	0.702313	3KSS4	0.756686
Average	1	Average	0.75488	Average	0.76852	Average	0.774296
SD	0.15327	SD	0.0600826	SD	0.0591832	SD	0.0867888
SEM	0.0766351	SEM	0.0300413	SEM	0.0295916	SEM	0.0433944

## Sheet: Fig 5Ai
Veh + Water + Veh				SKF + Water + Veh				SKF + High-3KSS + Veh				SKF + High-KSS + SCH				SKF + 3KSS + BIC
	empty (s)	stranger (s)	DI		empty (s)	stranger (s)	DI		empty (s)	stranger (s)	DI		empty (s)	stranger (s)	DI		empty (s)	stranger (s)	DI
Veh1	22.993	90.291	0.594064	SKF1	45.881	105.456	0.393658	KSS1	23.5	256.109	0.831908	SCH1	64.361	59.353	-0.0404803	BIC1	30.291	140.613	0.64552
Veh2	22.743	162.855	0.754922	SKF2	66.194	130.562	0.327146	KSS2	22.957	354.132	0.878241	SCH2	53.163	79.331	0.197503	BIC2	59.053	166.43	0.476209
Veh3	31.637	245.672	0.771829	SKF3	54.256	64.963	0.0898096	KSS3	20.916	132.06	0.726545	SCH3	10.896	17.272	0.226356	BIC3	38.574	45.955	0.0873192
Veh4	34.189	292.844	0.790914	SKF4	72.92	102.781	0.169954	KSS4	27.01	87.117	0.526668	SCH4	45.724	110.22	0.413584	BIC4	22.698	260.474	0.839688
Veh5	38.283	189.105	0.66328	SKF5	28.971	40.421	0.165005	KSS5	43.68	108.763	0.426933	SCH5	22.604	37.5	0.247837	BIC5	30.218	226.878	0.764928
Veh6	25.842	147.047	0.701057	SKF6	28.478	26.665	-0.0328781	KSS6	51.243	92.959	0.289289	SCH6	30.73	37.661	0.101344	BIC6	40.748	172.815	0.618398
Veh7	38.323	106.137	0.469431	SKF7	29.484	33.94	0.0702573	KSS7	22.158	129.135	0.707085	SCH7	19.085	42.519	0.380397	BIC7	16.558	107.177	0.732363
Veh8	30.45	71.811	0.404465	SKF8	38.019	47.069	0.10636	KSS8	26.518	58.792	0.378314	SCH8	33.566	67.687	0.336988	BIC8	22.437	102.294	0.640234
Veh9	22.824	121.321	0.683319	SKF9	25.143	102.326	0.605504	KSS9	27.128	70.646	0.445088	SCH9	15.073	13.929	-0.0394456	BIC9	33.994	98.851	0.488216
Average	29.6982	158.565	0.648142	Average	43.2607	72.687	0.210535	Average	29.4567	143.301	0.578897	Average	32.8002	51.7191	0.202676	Average	32.7301	146.832	0.588097
SD	6.40348	73.3362	0.134903	SD	17.6834	38.0523	0.197233	SD	10.6121	97.9839	0.212039	SD	18.2645	30.8163	0.167612	SD	12.6161	67.5039	0.22237
SEM	2.13449	24.4454	0.0449678	SEM	5.89446	12.6841	0.0657444	SEM	3.53737	32.6613	0.0706798	SEM	6.08817	10.2721	0.0558706	SEM	4.20535	22.5013	0.0741233

## Sheet: Fig 5Aii
Veh + Water + Veh				SKF + Water + Veh				SKF + High-3KSS + Veh				SKF + High-KSS + SUL				SKF + 3KSS + PHA
	empty (s)	stranger (s)	DI		empty (s)	stranger (s)	DI		empty (s)	stranger (s)	DI		empty (s)	stranger (s)	DI		empty (s)	stranger (s)	DI
Veh1	38.523	154.51	0.600866	SKF1	42.737	184.67	0.624136	KSS1	25.133	114.285	0.639458	SUL1	4.441	65.643	0.873266	PHA1	28.127	139.405	0.664219
Veh2	18.093	165.814	0.803238	SKF2	33.076	90.149	0.463161	KSS2	17.727	150.855	0.789693	SUL2	26.36	135.905	0.675099	PHA2	20.861	74.995	0.564743
Veh3	18.514	115.025	0.722718	SKF3	38.47	53.918	0.167208	KSS3	9.322	88.055	0.808538	SUL3	35.444	82.346	0.398183	PHA3	22.385	172.209	0.769931
Veh4	20.202	117.086	0.705699	SKF4	66.439	78.146	0.0809697	KSS4	37.799	149.135	0.59559	SUL4	28.36	173.56	0.719097	PHA4	25.388	111.552	0.62921
Veh5	36.376	139.019	0.585211	SKF5	64.145	73.644	0.0689387	KSS5	41.629	119.85	0.484404	SUL5	31.051	198.605	0.729587	PHA5	23.604	103.351	0.628152
Veh6	25.308	113.608	0.635636	SKF6	53.313	59.671	0.0562735	KSS6	44.009	108.464	0.422731	SUL6	35.358	138.102	0.592321	PHA6	35.147	97.1	0.468464
Veh7	31.28	119.179	0.584206	SKF7	84.294	41.472	-0.340489	KSS7	10.675	87.069	0.781572	SUL7	12.929	242.955	0.898946	PHA7	35.927	166.127	0.644382
Veh8	47.516	113.194	0.408674	SKF8	70.276	117.078	0.249805	KSS8	21.263	173.745	0.781927	SUL8	17.374	148.52	0.790541	PHA8	26.534	121.305	0.641042
Veh9	42.904	106.165	0.424374	SKF9	41.609	26.171	-0.227766	KSS9	26.245	90.565	0.550638	SUL9	16.599	98.459	0.711467	PHA9	39.141	122.688	0.516267
Average	30.9684	127.067	0.607847	Average	54.9288	80.5466	0.126915	Average	25.978	120.225	0.650506	Average	23.1018	142.677	0.709834	Average	28.5682	123.192	0.614046
SD	11.0201	20.9602	0.130467	SD	17.293	47.3686	0.302437	SD	12.8087	31.2771	0.146364	SD	10.7866	56.7534	0.150668	SD	6.57589	31.7129	0.0880916
SEM	3.67336	6.98674	0.0434889	SEM	5.76433	15.7895	0.100812	SEM	4.26957	10.4257	0.0487881	SEM	3.59553	18.9178	0.0502228	SEM	2.19196	10.571	0.0293639

## Sheet: Fig 6A
Veh + Water + Veh (Sec)		SKF + Water + Veh (Sec)		SKF + High-KSS + Veh (Sec)		SKF + High-KSS + SCH (Sec)		SKF + High-KSS + BIC (Sec)
Veh1	10.122	SKF1	44.141	KSS1	8.73	SCH1	359.038	BIC1	462.076
Veh2	43.102	SKF2	30.709	KSS2	99.454	SCH2	567.198	BIC2	9.157
Veh3	101.883	SKF3	129.577	KSS3	45.486	SCH3	178.157	BIC3	217.17
Veh4	9.828	SKF4	30.787	KSS4	68.496	SCH4	111.39	BIC4	93.291
Veh5	13.947	SKF5	282.167	KSS5	43.275	SCH5	591.101	BIC5	130.213
Veh6	171.466	SKF6	120.37	KSS6	83.032	SCH6	165.539	BIC6	29.34
Veh7	37.249	SKF7	74.234	KSS7	63.148	SCH7	112.141	BIC7	127.157
Veh8	38.749	SKF8	12.217	KSS8	3.593	SCH8	556.141	BIC8	76.61
Veh9	103.782	SKF9	117.108	KSS9	76.549	SCH9	463.641	BIC9	18.265
Veh10	5.382	SKF10	133.918	KSS10	42.342	SCH10	218.687	BIC10	102.165
Veh11	13.323	SKF11	128.567	KSS11	26.846	SCH11	24.102	BIC11	124.083
Veh12	10.53	SKF12	218.698	KSS12	40.296	SCH12	578.332	BIC12	163.841
Average	46.6136	Average	110.208	Average	50.1039	Average	327.122	Average	129.447
SD	52.1669	SD	80.1443	SD	29.1826	SD	214.724	SD	121.075
SEM	15.0593	SEM	23.1357	SEM	8.42428	SEM	61.9854	SEM	34.9513

## Sheet: Fig 6B
Veh + Veh + Veh (Sec)		SKF + Veh + Veh (Sec)		SKF + 3KSS + Veh (Sec)		SKF + 3KSS + SUL (Sec)		SKF + 3KSS + PHA (Sec)
Veh1	7.343	SKF1	14.234	KSS1	58.394	SUL1	60.312	PHA1	104.282
Veh2	15.298	SKF2	80.312	KSS2	40.501	SUL2	45.905	PHA2	127.532
Veh3	11.047	SKF3	21.903	KSS3	7.932	SUL3	104.693	PHA3	61.199
Veh4	0.753	SKF4	46.953	KSS4	34.009	SUL4	310.748	PHA4	51.796
Veh5	13.25	SKF5	178.141	KSS5	15.501	SUL5	195.641	PHA5	26.156
Veh6	68.657	SKF6	145.108	KSS6	119.425	SUL6	185.218	PHA6	13.452
Veh7	15.405	SKF7	25.517	KSS7	75.719	SUL7	178.34	PHA7	42.281
Veh8	11.776	SKF8	347.199	KSS8	58.603	SUL8	96.457	PHA8	11.019
Veh9	43.37	SKF9	181.151	KSS9	92.432	SUL9	102.322	PHA9	73.16
Veh10	18.845	SKF10	85.778	KSS10	39.967	SUL10	24.128	PHA10	16.001
Veh11	31.918	SKF11	183.13	KSS11	16.598	SUL11	153.083	PHA11	136.829
Veh12	29.296	SKF12	74.711	KSS12	59.966	SUL12	105.346	PHA12	12.874
Average	22.2465	Average	115.345	Average	51.5873	Average	130.183	Average	56.3817
SD	18.7086	SD	96.7493	SD	33.053	SD	79.3001	SD	45.4183
SEM	5.40069	SEM	27.9291	SEM	9.54159	SEM	22.892	SEM	13.1111

[truncated: 2 more sheets: Supprementary S1B, Supprementary S1C]
